# Supplementary material for: RGMa Nuclear Localization in Skeletal Muscle Cells Reveals a Novel Role in Cell Viability and Proliferation
Source: Cells. 2026 Jan 15;15(2):161. doi: 10.3390/cells15020161 (PMC12839624; doi:10.3390/cells15020161)
Supplement: Supplementary file 1 [file cells-15-00161-s001.zip]

Archive with 8 entries (8 files):
- Supplementary figure 1.tif
- __MACOSX/._Supplementary figure 1.tif
- Supplementary figure 2.tif
- __MACOSX/._Supplementary figure 2.tif
- Supplementary figure 3.tif
- __MACOSX/._Supplementary figure 3.tif
- Supplementary figure 4.tif
- __MACOSX/._Supplementary figure 4.tif
